# Supplementary material for: Bio-Organic Fertilizer with Bacillus velezensis Promoted Plant Growth by Regulating Soil Microbial Community Structure and C/N Cycle Function
Source: Plants (Basel). 2026 Jan 26;15(3):382. doi: 10.3390/plants15030382 (PMC12899839; doi:10.3390/plants15030382)
Supplement: Supplementary file 1 [file plants-15-00382-s001.zip]

Archive with 1 entries (1 files):
- plants-4069217-supplementary.pdf
